# Supplementary material for: Assessing Unmet Needs of Patients With Chronic Pain: The Development and Validation of the Needs Evaluation Questionnaire for Chronic Pain
Source: Pain Res Manag. 2026 Jul 29;2026:6906748. doi: 10.1155/prm/6906748 (PMC13419345; doi:10.1155/prm/6906748)
Supplement: Supplementary file 2 — Supporting Information 2 Supporting file 2: Full tetrachoric correlation matrix of the final 21 items of the Needs Evaluation Questionnaire–Chronic Pain (NEQ‐CP). [file PRM-2026-6906748-s001.xlsx]

## Sheet: Sheet 1
	NEQPAIN1	NEQPAIN2	NEQPAIN3	NEQPAIN4	NEQPAIN5	NEQPAIN6	NEQPAIN7	NEQPAIN8	NEQPAIN9	NEQPAIN10	NEQPAIN11	NEQPAIN12	NEQPAIN13	NEQPAIN14	NEQPAIN15	NEQPAIN16	NEQPAIN17	NEQPAIN18	NEQPAIN19	NEQPAIN20	NEQPAIN23	NEQPAIN24	NEQPAIN25	NEQPAIN28	NEQPAIN29	NEQPAIN30
NEQPAIN1	1	0.77	0.702	0.695	0.616	0.623	0.454	0.35	0.394	0.115	0.168	0.216	0.283	0.036	0.282	0.259	0.196	0.326	0.409	0.285	0.148	0.278	0.387	0.301	0.377	0.219
NEQPAIN2	0.77	1	0.654	0.645	0.596	0.601	0.525	0.474	0.525	0.284	0.305	0.32	0.233	0.267	0.36	0.397	0.336	0.4	0.28	0.359	0.306	0.275	0.277	0.309	0.333	0.265
NEQPAIN3	0.702	0.654	1	0.803	0.753	0.75	0.495	0.385	0.401	0.115	0.113	0.233	0.198	0.144	0.268	0.405	0.266	0.37	0.509	0.346	0.313	0.381	0.518	0.117	0.402	0.436
NEQPAIN4	0.695	0.645	0.803	1	0.819	0.73	0.573	0.43	0.498	0.159	0.19	0.306	0.287	0.165	0.37	0.414	0.214	0.354	0.488	0.305	0.42	0.287	0.467	0.263	0.378	0.331
NEQPAIN5	0.616	0.596	0.753	0.819	1	0.731	0.723	0.588	0.537	0.179	0.212	0.356	0.211	0.162	0.385	0.51	0.296	0.531	0.52	0.39	0.36	0.36	0.521	0.25	0.379	0.449
NEQPAIN6	0.623	0.601	0.75	0.73	0.731	1	0.533	0.461	0.493	0.122	0.112	0.325	0.264	0.178	0.338	0.407	0.224	0.376	0.501	0.367	0.421	0.3	0.47	0.206	0.406	0.19
NEQPAIN7	0.454	0.525	0.495	0.573	0.723	0.533	1	0.538	0.507	0.2	0.386	0.306	0.289	0.172	0.399	0.584	0.384	0.618	0.62	0.382	0.419	0.319	0.515	0.456	0.397	0.518
NEQPAIN8	0.35	0.474	0.385	0.43	0.588	0.461	0.538	1	0.582	0.435	0.363	0.356	0.305	0.422	0.57	0.566	0.683	0.622	0.521	0.372	0.558	0.242	0.335	0.461	0.332	0.341
NEQPAIN9	0.394	0.525	0.401	0.498	0.537	0.493	0.507	0.582	1	0.671	0.448	0.194	0.262	0.183	0.424	0.399	0.397	0.384	0.37	0.16	0.79	0.338	0.397	0.513	0.251	0.323
NEQPAIN10	0.115	0.284	0.115	0.159	0.179	0.122	0.2	0.435	0.671	1	0.332	0.184	0.328	0.28	0.362	0.348	0.495	0.382	0.345	0.169	0.678	0.358	0.332	0.44	0.166	0.133
NEQPAIN11	0.168	0.305	0.113	0.19	0.212	0.112	0.386	0.363	0.448	0.332	1	0.325	0.312	0.275	0.521	0.254	0.393	0.282	0.286	0.022	0.36	0.333	0.298	0.563	0.271	0.271
NEQPAIN12	0.216	0.32	0.233	0.306	0.356	0.325	0.306	0.356	0.194	0.184	0.325	1	0.31	0.277	0.313	0.285	0.271	0.218	0.274	0.266	0.245	0.172	0.368	0.394	0.576	0.331
NEQPAIN13	0.283	0.233	0.198	0.287	0.211	0.264	0.289	0.305	0.262	0.328	0.312	0.31	1	0.459	0.518	0.273	0.456	0.299	0.332	0.162	0.35	0.224	0.3	0.691	0.268	0.174
NEQPAIN14	0.036	0.267	0.144	0.165	0.162	0.178	0.172	0.422	0.183	0.28	0.275	0.277	0.459	1	0.495	0.4	0.574	0.367	0.154	0.217	0.236	0.113	0.221	0.409	0.186	0.266
NEQPAIN15	0.282	0.36	0.268	0.37	0.385	0.338	0.399	0.57	0.424	0.362	0.521	0.313	0.518	0.495	1	0.462	0.479	0.542	0.356	0.221	0.434	0.169	0.253	0.63	0.184	0.323
NEQPAIN16	0.259	0.397	0.405	0.414	0.51	0.407	0.584	0.566	0.399	0.348	0.254	0.285	0.273	0.4	0.462	1	0.432	0.823	0.453	0.341	0.289	0.286	0.347	0.427	0.343	0.436
NEQPAIN17	0.196	0.336	0.266	0.214	0.296	0.224	0.384	0.683	0.397	0.495	0.393	0.271	0.456	0.574	0.479	0.432	1	0.481	0.414	0.315	0.388	0.279	0.31	0.554	0.231	0.351
NEQPAIN18	0.326	0.4	0.37	0.354	0.531	0.376	0.618	0.622	0.384	0.382	0.282	0.218	0.299	0.367	0.542	0.823	0.481	1	0.569	0.455	0.392	0.286	0.41	0.413	0.331	0.555
NEQPAIN19	0.409	0.28	0.509	0.488	0.52	0.501	0.62	0.521	0.37	0.345	0.286	0.274	0.332	0.154	0.356	0.453	0.414	0.569	1	0.613	0.484	0.585	0.628	0.439	0.518	0.594
NEQPAIN20	0.285	0.359	0.346	0.305	0.39	0.367	0.382	0.372	0.16	0.169	0.022	0.266	0.162	0.217	0.221	0.341	0.315	0.455	0.613	1	0.169	0.377	0.453	0.193	0.397	0.475
NEQPAIN23	0.148	0.306	0.313	0.42	0.36	0.421	0.419	0.558	0.79	0.678	0.36	0.245	0.35	0.236	0.434	0.289	0.388	0.392	0.484	0.169	1	0.42	0.486	0.481	0.295	0.297
NEQPAIN24	0.278	0.275	0.381	0.287	0.36	0.3	0.319	0.242	0.338	0.358	0.333	0.172	0.224	0.113	0.169	0.286	0.279	0.286	0.585	0.377	0.42	1	0.744	0.259	0.404	0.338
NEQPAIN25	0.387	0.277	0.518	0.467	0.521	0.47	0.515	0.335	0.397	0.332	0.298	0.368	0.3	0.221	0.253	0.347	0.31	0.41	0.628	0.453	0.486	0.744	1	0.288	0.493	0.439
NEQPAIN28	0.301	0.309	0.117	0.263	0.25	0.206	0.456	0.461	0.513	0.44	0.563	0.394	0.691	0.409	0.63	0.427	0.554	0.413	0.439	0.193	0.481	0.259	0.288	1	0.369	0.341
NEQPAIN29	0.377	0.333	0.402	0.378	0.379	0.406	0.397	0.332	0.251	0.166	0.271	0.576	0.268	0.186	0.184	0.343	0.231	0.331	0.518	0.397	0.295	0.404	0.493	0.369	1	0.6
NEQPAIN30	0.219	0.265	0.436	0.331	0.449	0.19	0.518	0.341	0.323	0.133	0.271	0.331	0.174	0.266	0.323	0.436	0.351	0.555	0.594	0.475	0.297	0.338	0.439	0.341	0.6	1
